# Supplementary material for: Exploring the Relationship between Melioidosis Morbidity Rate and Local Environmental Indicators Using Remotely Sensed Data
Source: Int J Environ Res Public Health. 2024 May 13;21(5):614. doi: 10.3390/ijerph21050614 (PMC11121278; doi:10.3390/ijerph21050614)
Supplement: Supplementary file 1 [file ijerph-21-00614-s001.zip]

Archive with 1 entries (1 files):
- ijerph-2974735-supplementary.pdf
